# Supplementary material for: Alpha and theta oscillations are inversely related to progressive levels of meditation depth
Source: Neurosci Conscious. 2021 Nov 29;2021(1):niab042. doi: 10.1093/nc/niab042 (PMC8633885; doi:10.1093/nc/niab042)
Supplement: niab042_Supp [file niab042_supp.zip]

Archive with 1 entries (1 files):
- medbrainheart-nconsc-supp.pdf
